# Supplementary material for: A bioinformatics approach for identifying transgene insertion sites using whole genome sequencing data
Source: BMC Biotechnol. 2017 Aug 15;17:67. doi: 10.1186/s12896-017-0386-x (PMC5558722; doi:10.1186/s12896-017-0386-x)
Supplement: Supplementary file 2 — Source code for T-DNA insert site analysis. (TXT 890 bytes) [file 12896_2017_386_MOESM2_ESM.txt]

###Code for T-DNA analysis###

bwa mem -t 30 -k 50 -w 2 -a read1.fastq read2.fastq > results.sam ###time_ 15min

samtools view -b -@ 40 results.sam > results.bam ###time_ 15min

samtools sort -@ 40 results.bam -o results.sorted.bam ###time_ 15min

samtools index -b results.sorted.bam ###time_ 10min

samtools stats -d results.sorted.bam > results-stat ###time_ 15min

samtools view -b results.sorted.bam T-vector_full_seq.fasta > results-T-vector.bam ###time_ 10sec

samtools sort results-T-vector.bam -o results-T-vector.sorted.bam ###time_ 10sec

samtools index -b results-T-vector.sorted.bam ###time_ 10sec

samtools fasta results-T-vector.bam > results-T-vector.fasta ###time_ 1min

blastn -db ../Osativa_323_v7.0 -query results-T-vector.fasta -out output_file -perc_identity 100 -max_target_seqs 1 -evalue 1e-05 -outfmt "6 std qlen" -num_threads 20 ###time_ 3min
